# Supplementary material for: Diaqua­bis­(1H-imidazole-4-carboxyl­ato-κ2 N 3,O 4)manganese(II)
Source: Acta Crystallogr Sect E Struct Rep Online. 2013 Feb 28;69(Pt 3):m172. doi: 10.1107/S1600536813004091 (PMC3588475; doi:10.1107/S1600536813004091)
Supplement: Supplementary file 1 [file e-69-0m172-sup1.cif]

##############################################################################
#                                                                            #
# This CIF contains the data in a paper accepted for publication in          #
# Acta Crystallographica Section E. It conforms to the requirements of       #
# Notes for Authors for Acta Crystallographica Section E, and has been       #
# peer reviewed under the auspices of the IUCr Commission on Journals.       #
#                                                                            #
# Full details of the Crystallographic Information File format               #
# are given in the paper "The Crystallographic Information File (CIF):       #
# a New Standard Archive File for Crystallography" by S. R. Hall, F. H.      #
# Allen and I. D. Brown [Acta Cryst. (1991), A47, 655-685].                  #
#                                                                            #
# The current version of the core CIF dictionary is obtainable from          #
# ftp://ftp.iucr.org/pub/cif_core.dic.                                       #
#                                                                            #
# Software is freely available for graphical display of the structure(s)     #
# in this CIF. For information consult the CIF software page                 #
# http://www.iucr.org/resources/cif/software.                                #
#                                                                            #
# This file may be used for bona fide research purposes within the           #
# scientific community so long as proper attribution is given to the journal # 
# article from which it was obtained.                                        #
#                                                                            #
##############################################################################
data_I
_audit_creation_method     SHELXL-97
_chemical_name_systematic
;\
Diaquabis(1<i>H</i>-imidazole-4-carboxylato-\
\k^2^<i>N</i>^3^,<i>O</i>^4^)manganese(II)
;
_chemical_name_common     ?
_chemical_formula_moiety     'C8 H10 Mn N4 O6 '
_chemical_formula_sum     'C8 H10 Mn N4 O6'
_chemical_formula_iupac     '[Mn (C4 H3 N2 O2)2 (H2 O)2]'
_chemical_formula_weight     313.14
_chemical_melting_point     ?
_symmetry_cell_setting     orthorhombic
_symmetry_space_group_name_H-M     'P c c n'
_symmetry_space_group_name_Hall     '-P 2ab 2ac'
loop_
    _symmetry_equiv_pos_as_xyz
    'x, y, z'
    '-x+1/2, -y+1/2, z'
    '-x, y+1/2, -z+1/2'
    'x+1/2, -y, -z+1/2'
    '-x, -y, -z'
    'x-1/2, y-1/2, -z'
    'x, -y-1/2, z-1/2'
    '-x-1/2, y, z-1/2'
_cell_length_a     7.3052(10)
_cell_length_b     11.7997(17)
_cell_length_c     13.5156(19)
_cell_angle_alpha     90.00
_cell_angle_beta     90.00
_cell_angle_gamma     90.00
_cell_volume     1165.0(3)
_cell_formula_units_Z     4
_cell_measurement_reflns_used     1516
_cell_measurement_theta_min     3.28
_cell_measurement_theta_max     24.93
_cell_measurement_temperature     298(2)
_exptl_crystal_description     block
_exptl_crystal_colour     colourless
_exptl_crystal_size_max     0.36
_exptl_crystal_size_mid     0.32
_exptl_crystal_size_min     0.30
_exptl_crystal_density_diffrn     1.785
_exptl_crystal_density_meas     ?
_exptl_crystal_density_method     'not measured'
_exptl_crystal_F_000     636
_exptl_absorpt_coefficient_mu     1.164
_exptl_absorpt_correction_type     multi-scan
_exptl_absorpt_process_details     '(SADABS; Bruker, 2001)'
_exptl_absorpt_correction_T_min     0.6792
_exptl_absorpt_correction_T_max     0.7214
_exptl_special_details
;
;
_diffrn_ambient_temperature     298(2)
_diffrn_radiation_type     MoK\a
_diffrn_radiation_wavelength     0.71073
_diffrn_radiation_source     'fine-focus sealed tube'
_diffrn_radiation_monochromator     graphite
_diffrn_measurement_device_type     'Bruker APEXII CCD'
_diffrn_measurement_method     '\f and \w scans'
_diffrn_detector_area_resol_mean     ?
_diffrn_reflns_number     5775
_diffrn_reflns_av_R_equivalents     0.0673
_diffrn_reflns_av_sigmaI/netI     0.0599
_diffrn_reflns_theta_min     3.01
_diffrn_reflns_theta_max     25.98
_diffrn_reflns_theta_full     25.98
_diffrn_measured_fraction_theta_max     1.000
_diffrn_measured_fraction_theta_full     1.000
_diffrn_reflns_limit_h_min     -8
_diffrn_reflns_limit_h_max     9
_diffrn_reflns_limit_k_min     -14
_diffrn_reflns_limit_k_max     10
_diffrn_reflns_limit_l_min     -16
_diffrn_reflns_limit_l_max     15
_diffrn_standards_number     ?
_diffrn_standards_interval_count     ?
_diffrn_standards_interval_time     ?
_diffrn_standards_decay_%     ?
_refine_special_details
;
Refinement of <i>F</i>^2^ against ALL reflections. The weighted <i>R</i>-factor
<i>wR</i> and goodness of fit <i>S</i> are based on <i>F</i>^2^, conventional
<i>R</i>-factors <i>R</i> are based on <i>F</i>, with <i>F</i> set to zero for
negative <i>F</i>^2^. The threshold expression of <i>F</i>^2^ >
\s(<i>F</i>^2^) is used only for calculating <i>R</i>-factors(gt) <i>etc</i>.
and is not relevant to the choice of reflections for refinement.
<i>R</i>-factors based on <i>F</i>^2^ are statistically about twice as large
as those based on <i>F</i>, and <i>R</i>- factors based on ALL data will be
even larger.
;
_reflns_number_total     1145
_reflns_number_gt     972
_reflns_threshold_expression     I>2\s(I)
_refine_ls_structure_factor_coef     Fsqd
_refine_ls_matrix_type     full
_refine_ls_R_factor_all     0.0451
_refine_ls_R_factor_gt     0.0388
_refine_ls_wR_factor_gt     0.1026
_refine_ls_wR_factor_ref     0.1090
_refine_ls_goodness_of_fit_ref     1.070
_refine_ls_restrained_S_all     1.070
_refine_ls_number_reflns     1145
_refine_ls_number_parameters     87
_refine_ls_number_restraints     0
_refine_ls_hydrogen_treatment     constr
_refine_ls_weighting_scheme     calc
_refine_ls_weighting_details
         'calc w=1/[\s^2^(Fo^2^)+(0.0489P)^2^+0.3284P] where P=(Fo^2^+2Fc^2^)/3'
_atom_sites_solution_hydrogens     geom
_atom_sites_solution_primary     direct
_atom_sites_solution_secondary     difmap
_refine_ls_shift/su_max     0.001
_refine_ls_shift/su_mean     0.000
_refine_diff_density_max     0.336
_refine_diff_density_min     -0.566
_refine_ls_extinction_method     none
_refine_ls_extinction_coef     ?
loop_
    _atom_type_symbol
    _atom_type_description
    _atom_type_scat_dispersion_real
    _atom_type_scat_dispersion_imag
    _atom_type_scat_source
    'C' 'C' 0.0033 0.0016
                         'International Tables Vol C Tables 4.2.6.8 and 6.1.1.4'
    'H' 'H' 0.0000 0.0000
                         'International Tables Vol C Tables 4.2.6.8 and 6.1.1.4'
    'N' 'N' 0.0061 0.0033
                         'International Tables Vol C Tables 4.2.6.8 and 6.1.1.4'
    'O' 'O' 0.0106 0.0060
                         'International Tables Vol C Tables 4.2.6.8 and 6.1.1.4'
    'Mn' 'Mn' 0.3368 0.7283
                         'International Tables Vol C Tables 4.2.6.8 and 6.1.1.4'
_computing_data_collection     'APEX2 (Bruker, 2007)'
_computing_cell_refinement     'SAINT (Bruker, 2007)'
_computing_data_reduction     'SAINT (Bruker, 2007)'
_computing_structure_solution     'SHELXS97 (Sheldrick, 2008)'
_computing_structure_refinement     'SHELXL97 (Sheldrick, 2008)'
_computing_molecular_graphics
                    'ORTEPIII (Burnett & Johnson, 1996) and PLATON (Spek, 2009)'
_computing_publication_material     'SHELXL97 (Sheldrick, 2008)'
loop_
    _atom_site_type_symbol
    _atom_site_label
    _atom_site_fract_x
    _atom_site_fract_y
    _atom_site_fract_z
    _atom_site_U_iso_or_equiv
    _atom_site_adp_type
    _atom_site_calc_flag
    _atom_site_refinement_flags
    _atom_site_occupancy
    _atom_site_symmetry_multiplicity
    _atom_site_disorder_assembly
    _atom_site_disorder_group
    Mn Mn1 0.7500 0.7500 0.63202(3) 0.0256(2) Uani d S 1 2 . .
    N N1 0.5501(2) 0.81048(17) 0.52125(14) 0.0282(5) Uani d . 1 1 . .
    N N2 0.3599(3) 0.87066(19) 0.40742(14) 0.0342(5) Uani d . 1 1 . .
    H H2 0.3136 0.8835 0.3500 0.041 Uiso calc R 1 1 . .
    C C1 0.4022(3) 0.87462(18) 0.67505(16) 0.0238(5) Uani d . 1 1 . .
    C C2 0.4063(3) 0.86601(18) 0.56583(16) 0.0241(5) Uani d . 1 1 . .
    C C4 0.5155(3) 0.8144(2) 0.42597(17) 0.0350(6) Uani d . 1 1 . .
    H H4 0.5895 0.7822 0.3775 0.042 Uiso calc R 1 1 . .
    C C3 0.2882(4) 0.9039(2) 0.49557(18) 0.0312(5) Uani d . 1 1 . .
    H H3 0.1804 0.9442 0.5057 0.037 Uiso calc R 1 1 . .
    O O1 0.5374(2) 0.83532(14) 0.72111(11) 0.0310(4) Uani d . 1 1 . .
    O O2 0.2642(2) 0.91985(15) 0.71532(12) 0.0302(4) Uani d . 1 1 . .
    O O1W 0.5981(2) 0.59207(14) 0.66084(14) 0.0392(5) Uani d . 1 1 . .
    H H1WA 0.6528 0.5466 0.7024 0.059 Uiso d R 1 1 . .
    H H1WB 0.5022 0.5856 0.6758 0.059 Uiso d R 1 1 . .
loop_
    _atom_site_aniso_label
    _atom_site_aniso_U_11
    _atom_site_aniso_U_22
    _atom_site_aniso_U_33
    _atom_site_aniso_U_12
    _atom_site_aniso_U_13
    _atom_site_aniso_U_23
    Mn1 0.0235(4) 0.0344(4) 0.0189(3) 0.00646(18) 0.000 0.000
    N1 0.0272(11) 0.0389(12) 0.0184(10) 0.0068(8) -0.0009(8) -0.0021(8)
    N2 0.0348(13) 0.0490(13) 0.0186(10) 0.0037(9) -0.0074(8) 0.0014(8)
    C1 0.0247(12) 0.0233(11) 0.0233(12) -0.0029(9) 0.0020(9) -0.0011(8)
    C2 0.0243(12) 0.0288(12) 0.0192(12) 0.0008(9) 0.0002(9) -0.0007(8)
    C4 0.0359(15) 0.0506(16) 0.0186(12) 0.0067(11) 0.0000(10) -0.0031(10)
    C3 0.0289(12) 0.0391(13) 0.0256(13) 0.0037(10) -0.0008(10) 0.0009(10)
    O1 0.0287(10) 0.0457(10) 0.0186(8) 0.0087(7) -0.0010(7) -0.0002(7)
    O2 0.0243(10) 0.0432(11) 0.0232(10) 0.0047(6) 0.0048(6) -0.0051(7)
    O1W 0.0279(10) 0.0429(11) 0.0467(12) 0.0036(7) 0.0039(8) 0.0133(8)
_geom_special_details
;
All e.s.d.'s (except the e.s.d. in the dihedral angle between two l.s. planes)
are estimated using the full covariance matrix. The cell e.s.d.'s are taken
into account individually in the estimation of e.s.d.'s in distances, angles
and torsion angles; correlations between e.s.d.'s in cell parameters are only
used when they are defined by crystal symmetry. An approximate (isotropic)
treatment of cell e.s.d.'s is used for estimating e.s.d.'s involving l.s.
planes.
;
loop_
    _geom_bond_atom_site_label_1
    _geom_bond_atom_site_label_2
    _geom_bond_site_symmetry_2
    _geom_bond_distance
    _geom_bond_publ_flag
    Mn1 O1W . 2.2037(17) ?
    Mn1 O1W 2_665 2.2038(17) ?
    Mn1 O1 2_665 2.2079(16) ?
    Mn1 O1 . 2.2079(16) ?
    Mn1 N1 . 2.2097(19) ?
    Mn1 N1 2_665 2.2097(19) ?
    N1 C4 . 1.313(3) ?
    N1 C2 . 1.377(3) ?
    N2 C4 . 1.340(3) ?
    N2 C3 . 1.359(3) ?
    N2 H2 . 0.8600 ?
    C1 O1 . 1.257(3) ?
    C1 O2 . 1.264(3) ?
    C1 C2 . 1.480(3) ?
    C2 C3 . 1.359(3) ?
    C4 H4 . 0.9300 ?
    C3 H3 . 0.9300 ?
    O1W H1WA . 0.87 ?
    O1W H1WB . 0.73 ?
loop_
    _geom_angle_atom_site_label_1
    _geom_angle_atom_site_label_2
    _geom_angle_atom_site_label_3
    _geom_angle_site_symmetry_1
    _geom_angle_site_symmetry_3
    _geom_angle
    _geom_angle_publ_flag
    O1W Mn1 O1W . 2_665 159.64(10) ?
    O1W Mn1 O1 . 2_665 82.66(6) ?
    O1W Mn1 O1 2_665 2_665 86.27(6) ?
    O1W Mn1 O1 . . 86.27(6) ?
    O1W Mn1 O1 2_665 . 82.66(6) ?
    O1 Mn1 O1 2_665 . 113.90(8) ?
    O1W Mn1 N1 . . 93.44(7) ?
    O1W Mn1 N1 2_665 . 100.34(7) ?
    O1 Mn1 N1 2_665 . 168.96(6) ?
    O1 Mn1 N1 . . 75.97(7) ?
    O1W Mn1 N1 . 2_665 100.34(7) ?
    O1W Mn1 N1 2_665 2_665 93.44(7) ?
    O1 Mn1 N1 2_665 2_665 75.96(7) ?
    O1 Mn1 N1 . 2_665 168.97(6) ?
    N1 Mn1 N1 . 2_665 94.70(10) ?
    C4 N1 C2 . . 105.38(19) ?
    C4 N1 Mn1 . . 143.43(17) ?
    C2 N1 Mn1 . . 111.19(14) ?
    C4 N2 C3 . . 107.8(2) ?
    C4 N2 H2 . . 126.1 ?
    C3 N2 H2 . . 126.1 ?
    O1 C1 O2 . . 124.7(2) ?
    O1 C1 C2 . . 116.93(18) ?
    O2 C1 C2 . . 118.34(19) ?
    C3 C2 N1 . . 109.6(2) ?
    C3 C2 C1 . . 131.4(2) ?
    N1 C2 C1 . . 118.98(18) ?
    N1 C4 N2 . . 111.4(2) ?
    N1 C4 H4 . . 124.3 ?
    N2 C4 H4 . . 124.3 ?
    C2 C3 N2 . . 105.9(2) ?
    C2 C3 H3 . . 127.1 ?
    N2 C3 H3 . . 127.1 ?
    C1 O1 Mn1 . . 116.82(14) ?
    Mn1 O1W H1WA . . 113.7 ?
    Mn1 O1W H1WB . . 128.2 ?
    H1WA O1W H1WB . . 101.3 ?
loop_
    _geom_torsion_atom_site_label_1
    _geom_torsion_atom_site_label_2
    _geom_torsion_atom_site_label_3
    _geom_torsion_atom_site_label_4
    _geom_torsion_site_symmetry_1
    _geom_torsion_site_symmetry_2
    _geom_torsion_site_symmetry_3
    _geom_torsion_site_symmetry_4
    _geom_torsion
    _geom_torsion_publ_flag
    O1W Mn1 N1 C4 . . . . -95.6(3) ?
    O1W Mn1 N1 C4 2_665 . . . 99.5(3) ?
    O1 Mn1 N1 C4 2_665 . . . -26.7(5) ?
    O1 Mn1 N1 C4 . . . . 179.1(3) ?
    N1 Mn1 N1 C4 2_665 . . . 5.1(3) ?
    O1W Mn1 N1 C2 . . . . 85.01(16) ?
    O1W Mn1 N1 C2 2_665 . . . -79.94(16) ?
    O1 Mn1 N1 C2 2_665 . . . 153.9(3) ?
    O1 Mn1 N1 C2 . . . . -0.28(15) ?
    N1 Mn1 N1 C2 2_665 . . . -174.31(19) ?
    C4 N1 C2 C3 . . . . -0.8(3) ?
    Mn1 N1 C2 C3 . . . . 178.83(16) ?
    C4 N1 C2 C1 . . . . 178.8(2) ?
    Mn1 N1 C2 C1 . . . . -1.5(2) ?
    O1 C1 C2 C3 . . . . -176.7(2) ?
    O2 C1 C2 C3 . . . . 3.7(3) ?
    O1 C1 C2 N1 . . . . 3.7(3) ?
    O2 C1 C2 N1 . . . . -175.9(2) ?
    C2 N1 C4 N2 . . . . 1.0(3) ?
    Mn1 N1 C4 N2 . . . . -178.4(2) ?
    C3 N2 C4 N1 . . . . -0.8(3) ?
    N1 C2 C3 N2 . . . . 0.3(3) ?
    C1 C2 C3 N2 . . . . -179.3(2) ?
    C4 N2 C3 C2 . . . . 0.3(3) ?
    O2 C1 O1 Mn1 . . . . 175.69(16) ?
    C2 C1 O1 Mn1 . . . . -3.9(2) ?
    O1W Mn1 O1 C1 . . . . -92.12(16) ?
    O1W Mn1 O1 C1 2_665 . . . 105.01(16) ?
    O1 Mn1 O1 C1 2_665 . . . -172.39(18) ?
    N1 Mn1 O1 C1 . . . . 2.38(16) ?
    N1 Mn1 O1 C1 2_665 . . . 35.2(4) ?
loop_
    _geom_hbond_atom_site_label_D
    _geom_hbond_atom_site_label_H
    _geom_hbond_atom_site_label_A
    _geom_hbond_site_symmetry_A
    _geom_hbond_distance_DH
    _geom_hbond_distance_HA
    _geom_hbond_distance_DA
    _geom_hbond_angle_DHA
    N2 H2 O2 8_655 0.86 1.95 2.811(3) 173
    O1W H1WA O2 3_646 0.87 1.96 2.818(2) 167
    O1W H1WB O2 2_565 0.73 2.02 2.751(2) 176
data_global
_journal_date_recd_electronic     2013-01-31
_journal_date_accepted     2013-02-11
_journal_name_full     'Acta Crystallographica, Section E'
_journal_year     2013
_journal_volume     69
_journal_issue      3
_journal_page_first     m172
_journal_page_last     m172
_journal_paper_category     QM
_journal_paper_doi     10.1107/S1600536813004091
_journal_coeditor_code     HY2616
_publ_contact_author_name     'Lin Li'
_publ_contact_author_address
;
College of Light Industry and Food Sciences
South China University of Technology
Guangzhou 510641
People's Republic of China
;
_publ_contact_author_email     adamscutzhbit@yahoo.com.cn
_publ_contact_author_fax     ?
_publ_contact_author_phone     ?
_publ_section_title
;\
Diaquabis(1<i>H</i>-imidazole-4-carboxylato-\k^2^<i>N</i>^3^,<i>O</i>^4^)\
manganese(II)
;
loop_
    _publ_author_name
    _publ_author_footnote
    _publ_author_address
    'Zhi-Yong Xiong' .
;
College of Light Industry and Food Sciences
South China University of Technology
Guangzhou 510641
People's Republic of China
Engineering Research Center of Starch and Vegetable Protein Processing
Ministry of Education, South China University of Technology
Guangzhou 510640
People's Republic of China
School of Chemical Engineering and Materials Science
Beijing Institute of Technology
Zhuhai 519088
People's Republic of China
;
    'Lin Li' .
;
College of Light Industry and Food Sciences
South China University of Technology
Guangzhou 510641
People's Republic of China
;
    'Xiang-Jie Zhao ' .
;
College of Light Industry and Food Sciences
South China University of Technology
Guangzhou 510641
People's Republic of China
;
    'Hai-Ming Chen' .
;
College of Light Industry and Food Sciences
South China University of Technology
Guangzhou 510641
People's Republic of China
;
