# Supplementary material for: Diaqua­bis­(1H-imidazole-4-carboxyl­ato-κ2 N 3,O 4)manganese(II)
Source: Acta Crystallogr Sect E Struct Rep Online. 2013 Feb 28;69(Pt 3):m172. doi: 10.1107/S1600536813004091 (PMC3588475; doi:10.1107/S1600536813004091)
Supplement: Supplementary file 2 [file e-69-0m172-Isup2.hkl]

# 
# h,k,l, Fc-squared, Fo-squared, sigma(Fo-squared) and status flag 
# 
data_I
_shelx_title ' 1 in Pccn' 
_shelx_refln_list_code          4 
_shelx_F_calc_maximum      190.09 
_exptl_crystal_F_000       636.00 
_reflns_d_resolution_high  0.8113 
 
loop_ 
 _symmetry_equiv_pos_as_xyz 
 'x, y, z' 
 '-x+1/2, -y+1/2, z' 
 '-x, y+1/2, -z+1/2' 
 'x+1/2, -y, -z+1/2' 
 '-x, -y, -z' 
 'x-1/2, y-1/2, -z' 
 'x, -y-1/2, z-1/2' 
 '-x-1/2, y, z-1/2' 
 
_cell_length_a     7.3052 
_cell_length_b    11.7997 
_cell_length_c    13.5156 
_cell_angle_alpha  90.000 
_cell_angle_beta   90.000 
_cell_angle_gamma  90.000 
 
_shelx_F_squared_multiplier     1.000 
 
loop_ 
 _refln_index_h 
 _refln_index_k 
 _refln_index_l 
 _refln_F_squared_calc 
 _refln_F_squared_meas 
 _refln_F_squared_sigma 
 _refln_observed_status 
   2   0   0      336.19      265.66     31.43 o 
   4   0   0     4309.48     3949.73    427.87 o 
   6   0   0     5363.61     5479.04    594.67 o 
   8   0   0      996.62     1006.29    122.67 o 
   1   1   0      664.94      626.34     38.80 o 
   3   1   0       85.19       46.58      6.77 o 
   5   1   0     6903.84     7001.57    533.86 o 
   7   1   0        4.81        2.39      6.93 o 
   0   2   0    13138.00    10146.58   1034.21 o 
   2   2   0      351.28      439.07     28.62 o 
   4   2   0     4771.36     4609.97    282.61 o 
   6   2   0      492.77      497.04     52.36 o 
   8   2   0      318.24      327.97     36.73 o 
   1   3   0    36133.53    29730.18   1760.74 o 
   3   3   0    10100.49     9548.24    498.03 o 
   5   3   0     4260.75     4239.05    332.62 o 
   7   3   0     1075.24     1127.73     93.38 o 
   0   4   0    13572.57    13190.30   1188.94 o 
   2   4   0     5063.94     5138.89    238.34 o 
   4   4   0     5973.97     5593.24    289.47 o 
   6   4   0       59.32       66.19      9.50 o 
   8   4   0      230.13      326.06     35.60 o 
   1   5   0     5640.49     5632.24    284.57 o 
   3   5   0      396.67      388.44     22.59 o 
   5   5   0       21.14       15.64      8.17 o 
   7   5   0     2117.68     2159.02    137.37 o 
   0   6   0     5014.08     4538.27    337.84 o 
   2   6   0    16647.17    16193.03    821.12 o 
   4   6   0     1315.73     1210.60     79.22 o 
   6   6   0     2346.04     2150.08    130.95 o 
   8   6   0      715.06      778.55    103.50 o 
   1   7   0       88.38       83.26      7.16 o 
   3   7   0     2897.12     3130.48    281.59 o 
   5   7   0       46.54       53.02     13.08 o 
   7   7   0      922.80      540.69     60.14 o 
   0   8   0     1294.12     1331.32    141.53 o 
   2   8   0     2872.72     3019.11    182.84 o 
   4   8   0      115.20      111.54     19.13 o 
   6   8   0     1017.42     1039.65     67.73 o 
   1   9   0      847.99      930.13     58.10 o 
   3   9   0     7425.12     8551.00    636.95 o 
   5   9   0      775.77      674.88     76.04 o 
   7   9   0      186.04      193.78     50.40 o 
   0  10   0      123.11      108.72     13.94 o 
   2  10   0      680.93      735.06     59.29 o 
   4  10   0      233.98      258.11     26.10 o 
   6  10   0      218.17      194.71     19.94 o 
   1  11   0      863.95      883.55     70.35 o 
   3  11   0       91.97       82.02     17.75 o 
   5  11   0      278.19      298.35     30.45 o 
   0  12   0      647.71      692.61     81.36 o 
   2  12   0      682.57      631.10     67.09 o 
   4  12   0     1272.48     1249.35     99.33 o 
   1  13   0      684.39      767.11     63.48 o 
   3  13   0       89.94       62.57     14.10 o 
   0  14   0      260.18      364.87     57.32 o 
   2  14   0       77.33       69.81     10.98 o 
   1   1   1     4958.87     4712.80    202.65 o 
   2   1   1     2002.47     2025.66     95.95 o 
   3   1   1      146.66      170.11      9.97 o 
   4   1   1       35.69       40.89      7.07 o 
   5   1   1       72.36       66.30      6.58 o 
   6   1   1       52.54       54.57      7.06 o 
   7   1   1       29.20       26.55      6.63 o 
   8   1   1      525.20      636.85     41.01 o 
   1   2   1      420.15      518.92     21.04 o 
   2   2   1     6783.68     6643.18    285.90 o 
   3   2   1      797.60      808.43     35.55 o 
   4   2   1      407.13      432.31     20.70 o 
   5   2   1       85.47       99.49      9.42 o 
   6   2   1      405.78      451.99     26.01 o 
   7   2   1      202.54      217.01     18.11 o 
   8   2   1      560.99      664.03     42.37 o 
   1   3   1    13804.06    13155.15    480.53 o 
   2   3   1       19.01       15.33      1.52 o 
   3   3   1      125.20      119.37      5.96 o 
   4   3   1        7.68        5.96      1.92 o 
   5   3   1       15.36        5.43      2.85 o 
   6   3   1      228.09      255.11     18.74 o 
   7   3   1        1.07        3.71      5.20 o 
   8   3   1      267.01      254.68     31.32 o 
   1   4   1     2339.01     2351.39     86.31 o 
   2   4   1     1430.24     1566.51     58.42 o 
   3   4   1      326.55      345.09     15.03 o 
   4   4   1      552.14      525.99     21.12 o 
   5   4   1      302.49      338.78     13.91 o 
   6   4   1      410.22      444.69     24.52 o 
   7   4   1        1.26        6.20      5.13 o 
   8   4   1        6.31        9.11      7.46 o 
   1   5   1     1079.38     1159.45     43.19 o 
   2   5   1     1382.93     1448.02     53.18 o 
   3   5   1     2199.52     2358.00    111.19 o 
   4   5   1      534.99      514.95     25.41 o 
   5   5   1        7.42        7.93      2.73 o 
   6   5   1        0.17        0.84      2.74 o 
   7   5   1       42.86       36.55      7.15 o 
   8   5   1      120.38      161.78     18.97 o 
   1   6   1      150.49      145.89      7.55 o 
   2   6   1     3068.92     3237.84    117.58 o 
   3   6   1       52.46       46.71      4.58 o 
   4   6   1      305.91      287.52     15.99 o 
   5   6   1       42.97       45.56      9.16 o 
   6   6   1        3.06        3.11      2.86 o 
   7   6   1       52.82       52.36      8.67 o 
   8   6   1        4.38       17.77      7.79 o 
   1   7   1      359.46      423.42     18.06 o 
   2   7   1      250.14      237.14     11.41 o 
   3   7   1      291.57      337.50     17.07 o 
   4   7   1       23.24       29.75      4.16 o 
   5   7   1      438.89      465.58     23.14 o 
   6   7   1      118.82      114.10     13.64 o 
   7   7   1        0.37        5.87      3.55 o 
   1   8   1      935.84      992.38     40.66 o 
   2   8   1       95.39      100.20      7.35 o 
   3   8   1       61.98       64.79     11.78 o 
   4   8   1       37.84       38.76      5.05 o 
   5   8   1       61.94       69.54      6.99 o 
   6   8   1       91.48       96.57     10.95 o 
   7   8   1       20.25       16.93      5.61 o 
   1   9   1        2.53        5.24      3.04 o 
   2   9   1      251.99      227.85     16.29 o 
   3   9   1      140.42      138.60      9.86 o 
   4   9   1      209.59      206.61     12.97 o 
   5   9   1       10.50       10.35      3.90 o 
   6   9   1       11.99       11.38      5.61 o 
   7   9   1        0.42       -3.39      5.49 o 
   1  10   1        5.32       10.30      3.69 o 
   2  10   1      389.73      403.49     25.13 o 
   3  10   1        0.18        2.13      4.49 o 
   4  10   1      102.22      104.20      9.36 o 
   5  10   1      301.35      286.48     21.30 o 
   6  10   1        0.13       -4.93      4.80 o 
   1  11   1        3.26        8.12      3.83 o 
   2  11   1        0.04        4.53      3.70 o 
   3  11   1       79.30       80.80     11.49 o 
   4  11   1        9.82        7.36      6.01 o 
   5  11   1      437.90      434.10     33.37 o 
   1  12   1       39.52       46.80      7.15 o 
   2  12   1       37.51       30.53      5.78 o 
   3  12   1        2.19        0.51      4.51 o 
   4  12   1       69.98       51.87      9.75 o 
   5  12   1       18.13       14.56      7.98 o 
   1  13   1      139.19      139.39     12.09 o 
   2  13   1        2.23        4.36      4.82 o 
   3  13   1        6.05        8.62      5.41 o 
   4  13   1       50.01       41.85      8.11 o 
   1  14   1       16.71        9.22      6.31 o 
   2  14   1        3.65       -5.61      4.75 o 
   0   0   2       37.08       74.99      6.57 o 
   1   0   2    11418.30     9955.40    516.15 o 
   2   0   2      398.55      486.68     37.36 o 
   3   0   2     1403.34     1314.87     81.23 o 
   4   0   2      353.68      357.39     31.32 o 
   5   0   2      819.38      795.62     89.89 o 
   6   0   2      398.59      371.65     39.40 o 
   7   0   2      425.39      447.38     42.57 o 
   8   0   2      148.74      116.60     19.35 o 
   0   1   2    18827.11    16439.52    841.14 o 
   1   1   2      480.55      456.48     19.19 o 
   2   1   2     3837.84     3710.77    146.67 o 
   3   1   2       75.95       86.78      6.02 o 
   4   1   2     2235.56     1947.85    105.39 o 
   5   1   2       69.41       86.20      7.30 o 
   6   1   2     4402.06     4130.79    226.12 o 
   7   1   2        0.98        5.45      4.84 o 
   8   1   2      349.75      414.05     29.53 o 
   0   2   2     1867.70     1936.18     90.30 o 
   1   2   2     6670.22     6480.10    212.14 o 
   2   2   2      201.35      179.53      8.18 o 
   3   2   2     7294.60     6837.97    269.37 o 
   4   2   2        7.76        6.28      1.91 o 
   5   2   2     2584.85     2418.34    133.08 o 
   6   2   2       39.14       19.46      5.05 o 
   7   2   2      645.64      630.87     39.07 o 
   8   2   2        1.01        0.17      5.80 o 
   0   3   2       16.45       19.18      2.33 o 
   1   3   2       93.80       82.89      3.68 o 
   2   3   2     7975.86     7471.01    293.42 o 
   3   3   2     2155.34     2399.84     95.71 o 
   4   3   2     3386.45     3358.96    146.31 o 
   5   3   2      124.54      139.89     10.18 o 
   6   3   2       74.19       71.74      8.65 o 
   7   3   2      149.45      160.16     18.22 o 
   8   3   2      306.80      351.54     38.63 o 
   0   4   2      147.28      188.39     12.14 o 
   1   4   2     3237.73     3306.89    119.56 o 
   2   4   2      788.40      790.57     32.18 o 
   3   4   2     4119.15     3857.35    152.34 o 
   4   4   2       38.97       48.10      3.75 o 
   5   4   2     2877.95     2758.99    109.89 o 
   6   4   2       20.69       17.38      4.38 o 
   7   4   2     1119.18     1217.52     79.49 o 
   8   4   2        0.29        3.89      7.03 o 
   0   5   2     5039.54     4862.66    222.30 o 
   1   5   2      212.18      275.22      9.94 o 
   2   5   2     6453.96     6648.02    229.57 o 
   3   5   2       12.34        9.80      2.02 o 
   4   5   2     2344.74     2278.69     99.40 o 
   5   5   2       73.52       56.96      5.43 o 
   6   5   2      376.58      356.77     19.94 o 
   7   5   2        4.11        1.67      5.78 o 
   8   5   2      636.02      696.61     43.13 o 
   0   6   2      817.23      835.36     40.28 o 
   1   6   2     3190.21     3193.67    104.62 o 
   2   6   2      187.13      186.46      9.72 o 
   3   6   2      540.85      469.83     22.12 o 
   4   6   2        4.12        5.91      2.18 o 
   5   6   2      783.93      725.07     44.05 o 
   6   6   2      283.27      270.48     18.40 o 
   7   6   2      830.96      896.41     52.41 o 
   8   6   2       72.91       63.99     17.84 o 
   0   7   2     4976.35     4967.51    227.82 o 
   1   7   2      217.77      249.60     10.80 o 
   2   7   2     1282.39     1279.79     59.74 o 
   3   7   2       22.96       22.72      3.51 o 
   4   7   2      956.33      970.13     52.42 o 
   5   7   2       10.46        0.88      2.84 o 
   6   7   2     1276.53     1295.02     74.77 o 
   7   7   2        0.05       -3.86      3.94 o 
   0   8   2        2.32        2.54      3.40 o 
   1   8   2     1973.57     1972.09     73.56 o 
   2   8   2      295.27      303.15     14.43 o 
   3   8   2     2964.15     3092.58    131.76 o 
   4   8   2        1.36        0.05      2.86 o 
   5   8   2      393.12      373.48     19.56 o 
   6   8   2        0.02       -0.36      3.88 o 
   7   8   2      154.72      155.25     17.13 o 
   0   9   2      781.09      820.23     51.37 o 
   1   9   2      221.44      216.05     12.02 o 
   2   9   2      500.23      489.84     25.59 o 
   3   9   2        0.43        1.84      3.21 o 
   4   9   2      864.85      855.35     45.65 o 
   5   9   2      233.13      214.74     15.27 o 
   6   9   2      398.73      415.72     24.97 o 
   0  10   2      216.39      247.68     22.63 o 
   1  10   2      660.44      642.20     32.83 o 
   2  10   2       30.41       22.89      4.70 o 
   3  10   2     1307.99     1333.08     98.21 o 
   4  10   2      208.36      217.24     12.97 o 
   5  10   2      386.63      388.14     23.22 o 
   6  10   2        8.51        8.15      4.90 o 
   0  11   2      840.57      932.20    101.05 o 
   1  11   2        5.42        6.08      4.10 o 
   2  11   2      698.86      733.61     56.08 o 
   3  11   2      149.57      142.03     12.07 o 
   4  11   2      671.45      649.08     51.91 o 
   5  11   2       30.45       31.45      7.62 o 
   0  12   2      250.60      325.09     32.62 o 
   1  12   2      572.16      593.26     31.93 o 
   2  12   2        2.20        5.01      4.25 o 
   3  12   2       14.09       16.70      5.54 o 
   4  12   2       51.02       50.55      8.94 o 
   0  13   2      326.07      300.55     30.88 o 
   1  13   2       17.87       19.37      6.10 o 
   2  13   2      369.64      426.23     24.49 o 
   3  13   2        6.34        5.45      5.22 o 
   0  14   2        7.33        2.86      8.10 o 
   1  14   2      306.09      312.51     28.10 o 
   2  14   2        6.68        7.32      5.78 o 
   1   1   3      758.32      785.66     34.01 o 
   2   1   3       56.86       42.91      2.90 o 
   3   1   3       18.35       20.46      2.29 o 
   4   1   3     1021.75     1035.82     50.53 o 
   5   1   3       31.03       19.05      3.97 o 
   6   1   3       20.68       21.16      4.73 o 
   7   1   3       53.05       38.28      7.19 o 
   8   1   3        1.73        1.70      5.84 o 
   1   2   3     3533.86     3288.43    107.94 o 
   2   2   3     3742.96     3608.60    131.09 o 
   3   2   3        0.00        0.27      1.31 o 
   4   2   3      714.79      796.55     35.88 o 
   5   2   3      571.50      666.22     34.14 o 
   6   2   3      233.20      243.82     15.84 o 
   7   2   3       80.86       76.80      9.84 o 
   8   2   3       91.26      104.20     15.82 o 
   1   3   3        9.71       12.70      1.38 o 
   2   3   3       67.85       78.92      3.75 o 
   3   3   3        6.89        4.21      1.36 o 
   4   3   3      684.76      731.87     30.70 o 
   5   3   3       34.74       53.28      5.25 o 
   6   3   3      297.42      313.65     19.34 o 
   7   3   3       48.86       67.10      8.08 o 
   8   3   3        0.30       -1.85      7.10 o 
   1   4   3     1075.03     1119.03     38.68 o 
   2   4   3      241.75      209.89      8.45 o 
   3   4   3      859.28      972.00     37.26 o 
   4   4   3       26.69       22.95      2.96 o 
   5   4   3      155.54      151.27      8.36 o 
   6   4   3      172.29      170.92     11.11 o 
   7   4   3      156.50      159.79     20.23 o 
   8   4   3       19.43        7.35      7.38 o 
   1   5   3        2.70        3.63      1.19 o 
   2   5   3      171.63      164.42      8.27 o 
   3   5   3      144.44      139.67      7.42 o 
   4   5   3      114.14      130.64      7.14 o 
   5   5   3       12.47        7.78      2.47 o 
   6   5   3       48.97       37.45     11.08 o 
   7   5   3        1.46       -0.02      4.40 o 
   8   5   3       12.32       22.50      7.76 o 
   1   6   3        4.60        9.14      1.86 o 
   2   6   3       49.57       55.07      4.16 o 
   3   6   3      191.10      181.02      9.61 o 
   4   6   3       25.60       27.88      4.86 o 
   5   6   3        9.01        4.81      2.84 o 
   6   6   3      411.39      408.02     21.59 o 
   7   6   3       36.96       44.10      8.05 o 
   8   6   3       14.07        9.12      6.79 o 
   1   7   3     1114.14     1166.97     43.89 o 
   2   7   3       10.67       20.24      2.86 o 
   3   7   3        0.48        1.98      2.15 o 
   4   7   3      157.59      161.16      9.63 o 
   5   7   3       32.13       27.81      6.04 o 
   6   7   3      111.61       81.98     17.37 o 
   7   7   3       35.23       24.54      5.96 o 
   1   8   3       66.04       68.26      5.07 o 
   2   8   3      254.81      264.84     13.25 o 
   3   8   3      166.52      162.47      9.70 o 
   4   8   3      249.45      268.47     13.73 o 
   5   8   3        6.78        1.33      3.55 o 
   6   8   3        3.99       -1.61      3.68 o 
   7   8   3       40.58       28.71      6.03 o 
   1   9   3       21.25       19.62      3.75 o 
   2   9   3       45.78       57.30      6.45 o 
   3   9   3        4.26        7.43      3.24 o 
   4   9   3       57.56       46.02      7.74 o 
   5   9   3      115.72       90.61      8.70 o 
   6   9   3        4.15        4.41      4.00 o 
   1  10   3      134.07      149.11     12.56 o 
   2  10   3        7.96       12.11      4.21 o 
   3  10   3      151.40      159.49     13.51 o 
   4  10   3       13.22       18.27      4.82 o 
   5  10   3        9.59        1.49      4.30 o 
   6  10   3        1.69        2.11      4.72 o 
   1  11   3      304.20      331.78     19.68 o 
   2  11   3        1.57        1.41      3.96 o 
   3  11   3        7.67        7.16      5.18 o 
   4  11   3        1.57        0.23      5.04 o 
   5  11   3       67.33       78.44     11.54 o 
   1  12   3        7.94        0.84      4.13 o 
   2  12   3       28.87       22.14      5.88 o 
   3  12   3       20.22       14.59      6.17 o 
   4  12   3      180.86      206.28     18.49 o 
   1  13   3        1.24       -1.76      4.87 o 
   2  13   3       27.19       26.25      6.46 o 
   3  13   3       45.08       39.95      8.66 o 
   1  14   3       19.17       11.91      6.86 o 
   0   0   4      724.65      556.87     34.33 o 
   1   0   4      246.24      331.15     18.73 o 
   2   0   4     2934.25     2528.47    131.14 o 
   3   0   4     1757.05     1896.18    116.67 o 
   4   0   4      207.82      259.94     18.53 o 
   5   0   4      185.14      222.52     18.31 o 
   6   0   4      911.26      917.27     76.16 o 
   7   0   4        8.94        9.44     11.61 o 
   8   0   4     1057.04     1168.21    125.91 o 
   0   1   4    12845.18    11669.06    605.21 o 
   1   1   4     6789.23     6198.08    263.75 o 
   2   1   4       18.52       17.12      2.10 o 
   3   1   4    11690.40    11132.73    435.50 o 
   4   1   4      375.57      411.81     19.55 o 
   5   1   4     1306.11     1293.03     63.99 o 
   6   1   4        4.32        5.01      3.51 o 
   7   1   4     1783.29     1859.71    105.03 o 
   8   1   4      222.80      246.54     27.44 o 
   0   2   4     4338.95     3959.28    201.50 o 
   1   2   4      535.93      578.85     22.03 o 
   2   2   4    13493.75    13095.06    474.73 o 
   3   2   4      827.49      930.71     37.68 o 
   4   2   4     3154.26     3033.52    119.97 o 
   5   2   4      342.92      352.84     18.03 o 
   6   2   4     1056.45     1084.43     54.74 o 
   7   2   4       13.73        1.80      4.84 o 
   8   2   4      721.58      709.10     44.18 o 
   0   3   4     5554.89     5398.64    249.37 o 
   1   3   4      431.96      358.82     13.30 o 
   2   3   4       91.49      107.14      4.73 o 
   3   3   4     1264.43     1175.54     44.14 o 
   4   3   4      249.32      280.87     13.22 o 
   5   3   4      257.02      275.31     14.53 o 
   6   3   4      153.19      153.35     12.06 o 
   7   3   4      458.42      510.75     28.88 o 
   8   3   4        6.84        6.37      9.31 o 
   0   4   4     3762.63     3585.23    165.89 o 
   1   4   4      606.98      571.61     20.52 o 
   2   4   4     5255.77     5711.00    196.91 o 
   3   4   4     1057.65     1088.26     41.13 o 
   4   4   4     6201.19     6297.94    231.36 o 
   5   4   4       20.25       17.81      3.51 o 
   6   4   4     1033.48     1041.09     47.77 o 
   7   4   4       57.15       51.92      8.35 o 
   8   4   4      227.23      249.24     25.14 o 
   0   5   4        0.83        2.46      1.75 o 
   1   5   4     9319.09     8497.28    291.84 o 
   2   5   4     1131.85     1217.25     40.24 o 
   3   5   4      861.62      804.76     31.43 o 
   4   5   4       89.01       88.06     11.73 o 
   5   5   4     2091.14     2067.05     88.70 o 
   6   5   4      358.80      321.89     25.66 o 
   7   5   4      494.81      528.03     29.52 o 
   8   5   4        8.71        3.75      9.53 o 
   0   6   4     3837.24     3792.38    173.77 o 
   1   6   4       19.67       22.29      2.25 o 
   2   6   4       15.72       26.32      2.70 o 
   3   6   4      104.77      105.22      6.26 o 
   4   6   4      569.01      644.42     43.83 o 
   5   6   4      138.48      131.44     11.94 o 
   6   6   4      757.16      816.37     42.68 o 
   7   6   4       54.09       60.80      9.53 o 
   0   7   4      545.56      597.19     43.95 o 
   1   7   4     4195.99     3914.48    142.14 o 
   2   7   4      494.92      507.66     20.46 o 
   3   7   4     1141.90     1222.28     49.56 o 
   4   7   4      170.97      174.05     11.50 o 
   5   7   4     2422.04     2313.97     98.34 o 
   6   7   4      328.07      268.39     24.90 o 
   7   7   4      219.76      201.86     18.54 o 
   0   8   4     5252.90     5491.39    325.49 o 
   1   8   4       59.99       60.63      4.79 o 
   2   8   4     1031.65     1044.93     39.55 o 
   3   8   4      255.69      249.17     17.65 o 
   4   8   4      797.06      778.00     36.71 o 
   5   8   4      184.56      178.95     13.77 o 
   6   8   4      573.52      610.64     32.88 o 
   7   8   4       39.63       41.98      7.64 o 
   0   9   4      110.68      109.20     12.44 o 
   1   9   4       81.15       77.21      6.65 o 
   2   9   4        7.83        7.79      3.32 o 
   3   9   4      589.78      591.67     28.03 o 
   4   9   4       23.70       18.92      6.14 o 
   5   9   4      532.75      568.33     28.19 o 
   6   9   4       11.57        9.00      4.65 o 
   0  10   4     1221.57     1317.19     93.17 o 
   1  10   4       54.74       55.61      5.96 o 
   2  10   4     1343.24     1556.51     89.74 o 
   3  10   4       22.28       12.39      5.66 o 
   4  10   4      846.03      878.23     40.70 o 
   5  10   4      113.76      127.39     13.02 o 
   6  10   4      292.23      282.96     17.98 o 
   0  11   4       49.18       42.26      9.83 o 
   1  11   4      762.41      786.25     45.65 o 
   2  11   4       20.68       21.96      6.85 o 
   3  11   4      415.03      437.24     28.43 o 
   4  11   4      194.30      170.90     21.09 o 
   5  11   4      234.65      233.24     19.55 o 
   0  12   4       38.75       28.31      8.60 o 
   1  12   4       28.73       37.60     10.93 o 
   2  12   4      209.37      191.90     16.60 o 
   3  12   4      117.28      104.47     12.96 o 
   4  12   4      153.23      193.88     17.88 o 
   0  13   4      125.67      100.86     16.25 o 
   1  13   4      665.65      704.07     47.10 o 
   2  13   4        4.20        9.04      6.62 o 
   3  13   4      258.76      237.67     19.95 o 
   0  14   4       95.49       90.11     16.22 o 
   1  14   4       17.33       14.04      8.35 o 
   1   1   5        0.79       -2.01      1.52 o 
   2   1   5     1122.52     1145.24     46.29 o 
   3   1   5       99.94       89.37      5.45 o 
   4   1   5      383.49      432.39     21.24 o 
   5   1   5      355.32      387.54     21.51 o 
   6   1   5       12.73       13.50      5.07 o 
   7   1   5      377.81      389.27     27.19 o 
   8   1   5        0.10       -0.46      5.37 o 
   1   2   5     2634.80     2898.19    113.94 o 
   2   2   5      258.77      334.54     13.46 o 
   3   2   5       21.11       16.30      2.03 o 
   4   2   5      507.74      568.22     25.58 o 
   5   2   5      166.45      136.57      9.22 o 
   6   2   5       14.51        7.24      4.28 o 
   7   2   5      221.64      211.01     18.11 o 
   8   2   5      420.85      401.42     47.73 o 
   1   3   5      419.32      415.81     14.55 o 
   2   3   5      400.57      461.55     21.87 o 
   3   3   5      573.27      648.50     25.23 o 
   4   3   5      149.78      142.52      9.05 o 
   5   3   5       23.53       31.83      4.26 o 
   6   3   5       97.97       98.16      9.43 o 
   7   3   5      197.22      210.90     18.32 o 
   8   3   5       15.63       14.54      8.56 o 
   1   4   5        4.76        1.72      1.13 o 
   2   4   5     1197.19     1262.70     46.32 o 
   3   4   5      103.44       96.97      5.85 o 
   4   4   5       56.50       54.00      7.47 o 
   5   4   5       15.41       16.58      3.37 o 
   6   4   5      420.64      398.87     20.87 o 
   7   4   5       13.64       11.75      5.92 o 
   8   4   5       17.87       18.59      8.45 o 
   1   5   5      460.74      483.08     17.12 o 
   2   5   5      143.57      140.57      8.05 o 
   3   5   5       75.57       82.47      7.38 o 
   4   5   5        9.65        8.94      2.82 o 
   5   5   5      240.44      283.33     17.44 o 
   6   5   5      251.30      221.69     15.38 o 
   7   5   5       38.43       27.83     10.14 o 
   8   5   5       15.29       11.43      7.76 o 
   1   6   5        3.42        0.70      1.36 o 
   2   6   5        6.79        7.69      1.87 o 
   3   6   5       20.24       19.64      4.20 o 
   4   6   5       45.64       28.05      3.63 o 
   5   6   5       16.58       14.63      3.98 o 
   6   6   5       94.80      116.19     10.75 o 
   7   6   5        8.01       14.46      7.32 o 
   1   7   5        0.85        4.01      1.94 o 
   2   7   5      106.44       93.80      6.14 o 
   3   7   5      318.83      341.71     22.37 o 
   4   7   5       45.10       46.94      5.52 o 
   5   7   5       51.14       40.62      5.95 o 
   6   7   5        6.10        3.59      3.59 o 
   7   7   5       13.34       12.01      5.71 o 
   1   8   5       10.42       10.67      3.03 o 
   2   8   5      331.23      328.20     19.26 o 
   3   8   5       80.81       69.85      7.18 o 
   4   8   5        0.79        0.56      3.19 o 
   5   8   5        6.92        9.89      3.74 o 
   6   8   5       49.09       41.57      6.33 o 
   7   8   5       14.59       14.40      6.39 o 
   1   9   5      107.51      115.34      8.55 o 
   2   9   5       41.24       45.71      8.66 o 
   3   9   5       32.82       22.22      7.59 o 
   4   9   5       23.33       17.98      4.52 o 
   5   9   5       20.20       10.74      4.28 o 
   6   9   5       12.64       14.98      5.27 o 
   1  10   5       79.00       90.20      8.29 o 
   2  10   5        6.56        4.54      4.97 o 
   3  10   5        0.06       -2.25      3.99 o 
   4  10   5      188.30      190.65     15.62 o 
   5  10   5       23.37       26.73      6.43 o 
   1  11   5       36.46       26.80      6.55 o 
   2  11   5       66.85       71.00     14.23 o 
   3  11   5       30.41       35.38      7.39 o 
   4  11   5      112.01      130.54     15.04 o 
   5  11   5       13.71       15.10      6.83 o 
   1  12   5        1.09        3.50      5.59 o 
   2  12   5       31.43       38.45      7.57 o 
   3  12   5        0.98        4.66      5.73 o 
   4  12   5       17.45        8.70      5.94 o 
   1  13   5        0.16        9.34      6.61 o 
   2  13   5        1.58        5.21      5.92 o 
   3  13   5        2.84        8.61      6.20 o 
   0   0   6      916.71      886.82     54.12 o 
   1   0   6    11024.10     9627.77    497.38 o 
   2   0   6      861.25      901.46     48.43 o 
   3   0   6     6675.15     6354.71    465.15 o 
   4   0   6        2.34        0.14      2.79 o 
   5   0   6      880.68      948.86     91.68 o 
   6   0   6      968.70     1018.03     84.54 o 
   7   0   6     2951.96     3001.89    235.16 o 
   8   0   6       23.35        9.30     19.31 o 
   0   1   6      336.29      470.83     26.38 o 
   1   1   6     1083.09     1220.39     57.31 o 
   2   1   6     6412.56     6135.79    241.10 o 
   3   1   6       66.76       73.36      4.93 o 
   4   1   6     1373.91     1416.57     62.31 o 
   5   1   6        2.96        1.83      3.13 o 
   6   1   6      357.47      409.15     27.99 o 
   7   1   6      224.38      230.33     19.84 o 
   8   1   6      462.20      456.63     32.60 o 
   0   2   6      209.43      253.55     15.55 o 
   1   2   6     1392.77     1396.08     55.62 o 
   2   2   6      630.85      616.24     24.08 o 
   3   2   6     3119.32     3032.86    120.18 o 
   4   2   6      120.34      129.25      7.80 o 
   5   2   6      266.32      292.02     19.99 o 
   6   2   6      147.99      175.64     14.02 o 
   7   2   6      688.49      784.39     47.66 o 
   8   2   6        1.71        4.76      6.84 o 
   0   3   6     9453.73     8786.06    448.37 o 
   1   3   6       29.72       36.56      3.99 o 
   2   3   6     6803.01     6486.07    254.86 o 
   3   3   6     1396.00     1406.58     56.70 o 
   4   3   6     2753.20     2788.76    121.54 o 
   5   3   6      296.12      274.29     24.43 o 
   6   3   6     1544.41     1497.09     74.57 o 
   7   3   6       12.77       12.43      6.20 o 
   8   3   6      758.78      804.66     71.98 o 
   0   4   6      163.06      192.12     13.77 o 
   1   4   6      909.00      879.57     31.67 o 
   2   4   6       84.13       69.99      4.70 o 
   3   4   6     2462.91     2364.30    103.37 o 
   4   4   6      105.45      109.93      7.39 o 
   5   4   6     1237.73     1224.97     50.71 o 
   6   4   6       10.20       17.78      5.04 o 
   7   4   6       73.94       75.63     14.75 o 
   8   4   6       45.55       15.83      8.24 o 
   0   5   6     6062.65     5992.25    277.22 o 
   1   5   6       52.74       52.16      4.34 o 
   2   5   6      161.36      155.74      9.16 o 
   3   5   6       99.60      107.45      7.83 o 
   4   5   6      572.22      628.46     32.93 o 
   5   5   6      429.91      418.01     23.33 o 
   6   5   6      772.78      766.56     44.91 o 
   7   5   6       17.68       28.43      7.24 o 
   0   6   6     3106.57     3673.79    193.54 o 
   1   6   6     4724.59     4425.50    145.44 o 
   2   6   6        0.62        3.60      1.96 o 
   3   6   6     1423.16     1402.55     66.84 o 
   4   6   6       42.68       35.73      8.61 o 
   5   6   6     2613.72     2591.30    135.96 o 
   6   6   6       37.88       34.45      7.20 o 
   7   6   6      329.79      409.32     28.69 o 
   0   7   6     2259.10     2366.08    167.85 o 
   1   7   6      162.60      153.68      7.61 o 
   2   7   6      401.31      415.60     18.49 o 
   3   7   6       12.71        8.34      3.05 o 
   4   7   6     1220.03     1202.59     71.52 o 
   5   7   6       11.67        7.34      3.79 o 
   6   7   6      325.30      374.22     38.20 o 
   7   7   6       38.52       29.87      7.28 o 
   0   8   6       41.56       42.97      7.25 o 
   1   8   6     1262.28     1360.18     55.23 o 
   2   8   6       33.15       29.79      3.98 o 
   3   8   6       49.27       49.92      5.64 o 
   4   8   6      350.39      373.96     20.00 o 
   5   8   6      563.15      589.53     34.60 o 
   6   8   6       13.87       11.75      5.57 o 
   0   9   6      901.51      843.62     53.69 o 
   1   9   6       87.66       88.05      8.37 o 
   2   9   6     1459.75     1464.13     70.80 o 
   3   9   6      277.63      268.66     16.02 o 
   4   9   6     1523.25     1430.19     64.00 o 
   5   9   6        7.95        9.98      4.72 o 
   6   9   6      329.90      360.70     34.32 o 
   0  10   6      238.58      233.54     29.42 o 
   1  10   6      623.66      684.42     34.95 o 
   2  10   6       57.41       79.89      9.78 o 
   3  10   6      343.20      313.80     21.21 o 
   4  10   6      134.30      109.00     10.47 o 
   5  10   6      238.60      235.71     17.86 o 
   0  11   6      278.38      283.17     27.90 o 
   1  11   6       54.25       53.14      8.45 o 
   2  11   6      303.02      371.66     25.64 o 
   3  11   6       83.50       75.49     10.33 o 
   4  11   6       68.70       58.11     22.52 o 
   0  12   6       63.87       55.20     11.80 o 
   1  12   6      373.88      397.95     42.31 o 
   2  12   6       73.94       82.57     11.43 o 
   3  12   6      740.47      743.39     43.65 o 
   0  13   6      337.11      300.41     45.74 o 
   1  13   6        0.63       -0.35      6.69 o 
   2  13   6      222.03      258.05     26.08 o 
   1   1   7     1976.01     2109.77     77.33 o 
   2   1   7     1240.24     1251.35     50.93 o 
   3   1   7        8.95        7.80      2.41 o 
   4   1   7      121.60      125.48      8.52 o 
   5   1   7       83.97       85.07      8.32 o 
   6   1   7      244.06      255.99     20.04 o 
   7   1   7        0.10        2.49      5.51 o 
   8   1   7       28.18       21.17      8.30 o 
   1   2   7      415.82      530.31     20.81 o 
   2   2   7        0.42        4.24      1.79 o 
   3   2   7       63.78       75.67      5.74 o 
   4   2   7       82.92       60.98      8.04 o 
   5   2   7      133.23      127.31     10.58 o 
   6   2   7      240.68      209.81     15.29 o 
   7   2   7        5.68        7.73      5.86 o 
   8   2   7       13.78        8.38      7.24 o 
   1   3   7     2114.41     2220.98     82.21 o 
   2   3   7      432.73      428.25     18.87 o 
   3   3   7      229.29      225.46     11.51 o 
   4   3   7        0.11       -1.13      2.53 o 
   5   3   7        6.45        1.31      3.75 o 
   6   3   7      194.68      198.87     14.86 o 
   7   3   7       47.75       35.71      9.67 o 
   1   4   7      636.32      687.71     27.10 o 
   2   4   7       72.07       94.20      8.53 o 
   3   4   7        2.21       16.61      5.37 o 
   4   4   7        6.87        6.51      2.75 o 
   5   4   7       14.10       13.83      4.16 o 
   6   4   7      146.88      156.87     13.22 o 
   7   4   7       38.83       59.32     10.31 o 
   1   5   7       27.47       28.63      2.91 o 
   2   5   7     1218.04     1205.86     43.37 o 
   3   5   7      153.57      153.25      9.93 o 
   4   5   7      356.27      379.09     19.56 o 
   5   5   7      644.74      636.32     43.11 o 
   6   5   7       35.62       33.22     10.03 o 
   7   5   7       15.31       13.77      6.63 o 
   1   6   7       24.29       26.33      2.99 o 
   2   6   7       38.22       41.08      3.61 o 
   3   6   7      189.27      194.23     11.14 o 
   4   6   7        0.70       -3.47      2.52 o 
   5   6   7      144.38      124.95     11.86 o 
   6   6   7       68.08       67.80      9.57 o 
   7   6   7       25.41       14.19      6.98 o 
   1   7   7      169.50      160.88      9.88 o 
   2   7   7      337.20      313.89     16.23 o 
   3   7   7        5.64        3.34      2.62 o 
   4   7   7       18.36       16.97      4.54 o 
   5   7   7       43.26       34.75      6.07 o 
   6   7   7        1.26        2.14      4.14 o 
   1   8   7       27.32       21.69      3.68 o 
   2   8   7      109.21      106.56      7.59 o 
   3   8   7       44.31       42.46      5.65 o 
   4   8   7       69.17       53.97      6.40 o 
   5   8   7       41.30       45.60      6.47 o 
   6   8   7       26.98       19.41      7.44 o 
   1   9   7       71.08       63.73      7.18 o 
   2   9   7      151.87      146.61     11.46 o 
   3   9   7       77.73       83.97      8.68 o 
   4   9   7       44.14       41.40      8.06 o 
   5   9   7       93.11       73.52     11.81 o 
   1  10   7      138.56      131.63     10.86 o 
   2  10   7      128.85      125.41     12.30 o 
   3  10   7       70.79       87.36     10.87 o 
   4  10   7      110.04      103.30     11.94 o 
   5  10   7       51.94       30.34      8.95 o 
   1  11   7        0.25        0.06      5.89 o 
   2  11   7       76.83       82.24     10.77 o 
   3  11   7      111.34      121.97     17.35 o 
   4  11   7       16.19       10.87      5.89 o 
   1  12   7        0.00        2.15      6.17 o 
   2  12   7       24.71       20.75      7.40 o 
   3  12   7       34.94       51.56      9.43 o 
   1  13   7       22.07       12.02      7.86 o 
   0   0   8      813.90      717.88     55.97 o 
   1   0   8     1785.47     1831.31    113.63 o 
   2   0   8     5069.59     5050.34    306.48 o 
   3   0   8     1226.98     1204.98     75.89 o 
   4   0   8     2878.95     2961.14    182.28 o 
   5   0   8     1320.14     1257.22    123.25 o 
   6   0   8      337.62      305.00     37.56 o 
   7   0   8      354.72      321.12     35.11 o 
   0   1   8     1588.96     1805.92     84.92 o 
   1   1   8     3418.28     3406.53    145.17 o 
   2   1   8        0.71        6.82      3.38 o 
   3   1   8      385.52      348.95     17.56 o 
   4   1   8      154.59      166.93     11.75 o 
   5   1   8     1324.64     1484.96     75.36 o 
   6   1   8       73.60       77.13     10.01 o 
   7   1   8      801.72      762.17     47.37 o 
   0   2   8     2405.37     2234.05    134.50 o 
   1   2   8        1.82        1.18      1.65 o 
   2   2   8     2116.35     2128.14     93.10 o 
   3   2   8       58.21       51.76      4.79 o 
   4   2   8     1083.20     1020.70     51.31 o 
   5   2   8       58.70       51.36      9.39 o 
   6   2   8      953.49      959.31     49.71 o 
   7   2   8        1.00       -1.46      5.60 o 
   0   3   8      382.72      415.71     49.83 o 
   1   3   8     2780.36     2896.79    107.15 o 
   2   3   8     1463.85     1417.24     62.35 o 
   3   3   8     2878.13     2861.43    124.51 o 
   4   3   8     2660.99     2566.89    112.55 o 
   5   3   8      893.96      932.70     43.42 o 
   6   3   8      137.96      132.25     11.95 o 
   7   3   8      173.80      199.39     22.83 o 
   0   4   8     4572.62     4447.96    230.39 o 
   1   4   8      269.94      293.31     15.58 o 
   2   4   8      661.97      593.45     23.44 o 
   3   4   8       15.57       20.24      3.86 o 
   4   4   8      184.26      216.90     13.14 o 
   5   4   8        6.84       10.19      3.81 o 
   6   4   8     1287.64     1341.15     67.16 o 
   7   4   8        0.27        0.64      6.52 o 
   0   5   8       11.32        9.80      3.29 o 
   1   5   8      883.76      841.19     32.54 o 
   2   5   8       44.84       43.76      4.11 o 
   3   5   8     2695.07     2763.57    120.85 o 
   4   5   8      266.17      259.86     16.73 o 
   5   5   8      671.65      641.54     42.88 o 
   6   5   8       43.22       36.07      7.70 o 
   7   5   8      180.79      196.29     23.90 o 
   0   6   8     2118.76     2168.93    112.99 o 
   1   6   8     1717.19     1607.12     56.54 o 
   2   6   8     1499.27     1398.85     53.18 o 
   3   6   8      180.33      170.66     11.31 o 
   4   6   8     1004.93      935.74     88.58 o 
   5   6   8      403.68      343.83     23.18 o 
   6   6   8      311.88      294.67     31.71 o 
   0   7   8      472.16      518.69     40.12 o 
   1   7   8      804.76      790.12     31.22 o 
   2   7   8        9.67        7.92      2.91 o 
   3   7   8      397.05      409.93     19.30 o 
   4   7   8       50.76       48.04      6.74 o 
   5   7   8      344.44      343.51     28.87 o 
   6   7   8       49.00       35.60     12.40 o 
   0   8   8      202.63      198.22     17.27 o 
   1   8   8       68.75       69.65      6.54 o 
   2   8   8     1158.17     1223.52     49.91 o 
   3   8   8      312.67      303.87     16.78 o 
   4   8   8     1513.48     1522.22     75.31 o 
   5   8   8       12.91        9.24      6.51 o 
   6   8   8       31.64       36.40      9.09 o 
   0   9   8       89.27       79.97     13.14 o 
   1   9   8     1307.10     1291.67     96.23 o 
   2   9   8      976.72     1061.34     47.93 o 
   3   9   8      191.20      198.69     18.31 o 
   4   9   8       82.00       70.46     10.91 o 
   5   9   8      303.80      402.36     44.19 o 
   0  10   8      218.19      174.99     20.84 o 
   1  10   8       15.20       12.49      5.44 o 
   2  10   8      231.18      237.13     18.36 o 
   3  10   8      244.19      219.73     19.05 o 
   4  10   8      287.12      289.17     19.03 o 
   0  11   8      146.56      125.57     17.74 o 
   1  11   8      368.68      393.95     30.71 o 
   2  11   8      130.37      148.80     23.17 o 
   3  11   8      513.13      461.32     30.01 o 
   4  11   8        6.92        2.97      5.74 o 
   0  12   8      781.10      787.04     75.32 o 
   1  12   8      311.97      313.71     26.50 o 
   2  12   8      173.91      264.64     49.65 o 
   1   1   9      326.46      346.57     26.99 o 
   2   1   9        2.17       -0.77      1.94 o 
   3   1   9       34.40       30.29      4.27 o 
   4   1   9       53.54       50.72      5.59 o 
   5   1   9      152.45      161.15     12.74 o 
   6   1   9       70.23       73.71     11.05 o 
   7   1   9       47.28       38.97      8.78 o 
   1   2   9      126.28      118.94     15.37 o 
   2   2   9      867.34      883.47     40.54 o 
   3   2   9       57.31       68.11      5.79 o 
   4   2   9     1853.77     1751.27     86.24 o 
   5   2   9      102.33       94.81     11.78 o 
   6   2   9       56.10       57.21      9.03 o 
   7   2   9      170.32      169.95     16.64 o 
   1   3   9      175.09      158.37      8.45 o 
   2   3   9       59.70       51.26      5.20 o 
   3   3   9       68.13       70.69      7.32 o 
   4   3   9      459.26      436.12     22.20 o 
   5   3   9       89.08       90.40     15.97 o 
   6   3   9       83.65       74.59      8.68 o 
   7   3   9        3.17        5.01      6.01 o 
   1   4   9      679.28      741.19     29.26 o 
   2   4   9       43.50       37.11      6.07 o 
   3   4   9      153.90      157.15     10.47 o 
   4   4   9        0.20        1.58      3.01 o 
   5   4   9       24.17       21.10      4.69 o 
   6   4   9      332.94      324.99     21.04 o 
   7   4   9        0.33        7.51      7.35 o 
   1   5   9        0.02        0.35      2.33 o 
   2   5   9       74.20       65.40      5.19 o 
   3   5   9      215.77      187.36     14.22 o 
   4   5   9      118.47      129.33     13.63 o 
   5   5   9      103.35       77.72      9.72 o 
   6   5   9        6.64        4.78      5.55 o 
   1   6   9      235.82      227.16     11.37 o 
   2   6   9      176.55      173.23      9.58 o 
   3   6   9      249.78      246.29     16.01 o 
   4   6   9      157.49      152.75     13.79 o 
   5   6   9       11.29        3.73      3.80 o 
   6   6   9       20.42       15.06      6.02 o 
   1   7   9       67.69       72.96      6.16 o 
   2   7   9        2.51        3.99      2.95 o 
   3   7   9       95.57       80.55      8.56 o 
   4   7   9       23.79       16.66      5.59 o 
   5   7   9       75.67       49.48      9.49 o 
   6   7   9        6.12        0.75      5.34 o 
   1   8   9        2.49        3.60      3.80 o 
   2   8   9       10.76       10.76      4.03 o 
   3   8   9       28.35       17.54      4.65 o 
   4   8   9        9.99        6.02      5.33 o 
   5   8   9        9.22        7.19      5.97 o 
   1   9   9       85.28      105.00     10.93 o 
   2   9   9        6.39        1.79      4.05 o 
   3   9   9       50.80       40.36      5.96 o 
   4   9   9        4.65        6.19      5.53 o 
   5   9   9        1.35       -0.65      5.71 o 
   1  10   9       61.99       58.96      8.56 o 
   2  10   9       21.11       11.93      7.26 o 
   3  10   9       45.38       26.18      8.41 o 
   4  10   9        1.06        3.74      6.02 o 
   1  11   9      210.60      225.31     18.21 o 
   2  11   9        3.09        9.53      7.93 o 
   3  11   9       20.96       12.97      7.57 o 
   1  12   9       91.85       88.37     13.44 o 
   0   0  10       85.30       83.06     18.45 o 
   1   0  10     1572.23     1569.56     83.90 o 
   2   0  10       20.88       34.04      8.16 o 
   3   0  10       98.44       90.22     10.98 o 
   4   0  10        0.97        5.04      4.80 o 
   5   0  10     2389.93     2220.88    174.08 o 
   6   0  10      231.12      206.92     63.39 o 
   7   0  10       22.43        4.25      9.09 o 
   0   1  10     5428.83     5198.48    315.14 o 
   1   1  10     1346.73     1286.22     62.28 o 
   2   1  10      297.48      310.59     15.29 o 
   3   1  10      602.02      615.76     29.16 o 
   4   1  10     3954.08     4029.17    173.83 o 
   5   1  10       53.44       54.53      7.23 o 
   6   1  10       67.08       61.38      9.72 o 
   7   1  10      179.58      222.39     20.14 o 
   0   2  10      436.15      474.86     46.55 o 
   1   2  10     2966.42     2675.50    125.61 o 
   2   2  10      988.58      971.72     44.34 o 
   3   2  10      518.42      512.69     24.81 o 
   4   2  10      457.17      481.49     24.43 o 
   5   2  10     1885.97     1898.12    104.28 o 
   6   2  10      116.14      127.49     14.25 o 
   7   2  10      159.06      181.49     21.54 o 
   0   3  10     2962.61     3131.80    192.98 o 
   1   3  10      160.50      159.90      9.72 o 
   2   3  10       64.01       62.41      6.10 o 
   3   3  10       96.89      100.12      9.93 o 
   4   3  10      233.19      224.46     15.11 o 
   5   3  10       45.42       43.59      6.59 o 
   6   3  10      623.76      736.78     45.69 o 
   0   4  10      877.06      825.74     45.97 o 
   1   4  10     1133.97     1234.75     57.80 o 
   2   4  10      797.23      843.80     38.93 o 
   3   4  10     2554.31     2546.84    123.67 o 
   4   4  10      337.90      341.87     18.98 o 
   5   4  10      240.62      244.49     15.62 o 
   6   4  10       13.93       14.85      5.76 o 
   0   5  10      813.59      708.57     40.39 o 
   1   5  10      475.37      501.54     21.24 o 
   2   5  10     2336.56     2261.60     90.57 o 
   3   5  10      158.90      175.25     11.97 o 
   4   5  10      214.76      189.41     24.87 o 
   5   5  10      483.72      501.18     32.14 o 
   6   5  10     1057.75     1094.28     62.91 o 
   0   6  10      153.72      169.82     13.68 o 
   1   6  10      112.24      112.19      9.59 o 
   2   6  10       30.07       27.49      4.38 o 
   3   6  10     1587.59     1550.27     76.00 o 
   4   6  10        0.90        2.23      4.82 o 
   5   6  10        2.60       -0.09      3.38 o 
   6   6  10       42.07       39.50      8.09 o 
   0   7  10       89.96       95.90     10.27 o 
   1   7  10      704.75      726.69     31.35 o 
   2   7  10     2914.28     2839.13    132.79 o 
   3   7  10       96.60      101.63     15.43 o 
   4   7  10      359.08      321.90     23.09 o 
   5   7  10      144.61      146.05     15.05 o 
   0   8  10      183.00      188.48     30.44 o 
   1   8  10      870.99      966.88     48.08 o 
   2   8  10      110.06      113.59     10.10 o 
   3   8  10      550.44      520.32     32.84 o 
   4   8  10      235.01      235.27     19.22 o 
   5   8  10      172.86      184.24     17.74 o 
   0   9  10        6.52       10.37      9.60 o 
   1   9  10        0.44        2.22      4.46 o 
   2   9  10      804.20      827.47     42.43 o 
   3   9  10       42.64       40.67      7.74 o 
   4   9  10       97.58       77.58     13.20 o 
   0  10  10      106.59      102.50     16.14 o 
   1  10  10      483.28      487.00     30.71 o 
   2  10  10      180.66      177.98     19.75 o 
   3  10  10      151.29      155.90     21.33 o 
   0  11  10      691.83      665.99     55.82 o 
   1  11  10       62.27       76.00     15.21 o 
   2  11  10      224.40      204.73     22.29 o 
   1   1  11       19.92       13.08      4.24 o 
   2   1  11      601.53      588.58     28.45 o 
   3   1  11      167.84      173.53     10.65 o 
   4   1  11      364.96      377.69     20.15 o 
   5   1  11       15.85        7.49      4.75 o 
   6   1  11        3.30        4.28      6.58 o 
   1   2  11      275.68      313.74     24.21 o 
   2   2  11      717.57      727.06     34.19 o 
   3   2  11      261.35      231.67     14.11 o 
   4   2  11       24.65       32.22      6.33 o 
   5   2  11      129.19      131.48     11.66 o 
   6   2  11        5.96        9.04      5.70 o 
   1   3  11        1.14        4.22      3.15 o 
   2   3  11      625.13      614.80     33.03 o 
   3   3  11      253.10      262.60     15.48 o 
   4   3  11      492.11      475.86     24.62 o 
   5   3  11        9.27       14.04      4.77 o 
   6   3  11       61.26       52.57      7.73 o 
   1   4  11      279.86      278.37     16.33 o 
   2   4  11        9.35        7.91      3.68 o 
   3   4  11      389.99      372.78     22.46 o 
   4   4  11       37.75       34.95      5.70 o 
   5   4  11      134.46      128.23     11.92 o 
   6   4  11        4.90        6.90      5.48 o 
   1   5  11       80.38       96.11      7.68 o 
   2   5  11       69.95       63.46     10.08 o 
   3   5  11       36.13       37.90      5.83 o 
   4   5  11        8.07        1.98      2.98 o 
   5   5  11        7.74        6.36      5.33 o 
   6   5  11      197.06      221.23     28.39 o 
   1   6  11      441.78      459.83     24.34 o 
   2   6  11      414.42      409.55     22.37 o 
   3   6  11       32.94       25.91      5.74 o 
   4   6  11        1.06       -2.12      5.35 o 
   5   6  11       14.13       12.06      5.62 o 
   1   7  11        0.94        0.67      3.66 o 
   2   7  11       35.45       28.19      5.69 o 
   3   7  11       70.51       70.72      9.62 o 
   4   7  11        0.75        1.24      5.64 o 
   5   7  11       41.17       24.67      9.86 o 
   1   8  11       26.58       25.50      5.77 o 
   2   8  11        5.27        6.36      4.84 o 
   3   8  11        8.24        7.89      5.68 o 
   4   8  11       16.29       20.56      6.68 o 
   1   9  11      100.46      102.76     11.72 o 
   2   9  11       11.52        6.74      5.97 o 
   3   9  11       12.04       12.28      7.33 o 
   1  10  11      349.07      397.87     26.92 o 
   2  10  11       73.51       55.00     22.27 o 
   0   0  12       44.60       65.65     19.61 o 
   1   0  12        1.72        6.37      5.71 o 
   2   0  12     1375.01     1303.59     83.90 o 
   3   0  12      259.84      265.45     23.31 o 
   4   0  12     2034.64     1933.20    121.31 o 
   5   0  12       78.94       93.15     17.29 o 
   6   0  12      422.03      394.35     43.41 o 
   0   1  12      774.43      916.53    164.77 o 
   1   1  12     1492.53     1471.38     72.75 o 
   2   1  12      667.29      693.10     36.77 o 
   3   1  12      315.16      321.62     16.98 o 
   4   1  12       61.12       53.41      7.01 o 
   5   1  12      294.64      283.71     22.45 o 
   6   1  12      195.82      224.15     35.03 o 
   0   2  12      871.94      912.38     73.00 o 
   1   2  12      320.45      383.79     58.27 o 
   2   2  12      628.93      602.71     29.65 o 
   3   2  12      661.54      661.07     32.50 o 
   4   2  12      285.74      302.81     17.94 o 
   5   2  12       98.48       92.77      9.40 o 
   6   2  12      319.26      331.26     23.38 o 
   0   3  12      100.62      103.83     12.34 o 
   1   3  12      784.38      892.25     81.02 o 
   2   3  12      254.82      280.70     16.48 o 
   3   3  12      954.02      848.23     40.11 o 
   4   3  12      119.37      109.72      9.64 o 
   5   3  12      766.16      743.51     36.79 o 
   0   4  12     2567.06     2408.92    150.39 o 
   1   4  12      656.27      717.82     67.80 o 
   2   4  12      707.85      739.23     36.18 o 
   3   4  12      257.70      246.87     18.48 o 
   4   4  12       27.74       28.94      5.43 o 
   5   4  12       40.55       28.33      7.07 o 
   0   5  12       58.00       88.09     11.80 o 
   1   5  12      113.00      133.31      9.69 o 
   2   5  12      397.78      424.81     36.61 o 
   3   5  12      843.41      943.96     44.64 o 
   4   5  12      266.68      245.07     17.25 o 
   5   5  12      214.77      204.94     21.57 o 
   0   6  12      415.32      428.40     32.12 o 
   1   6  12      126.85      144.14     13.55 o 
   2   6  12      773.67      756.56     39.86 o 
   3   6  12        0.83       -3.70      4.29 o 
   4   6  12      644.78      668.16     40.93 o 
   5   6  12       41.47       33.32      8.29 o 
   0   7  12      666.63      661.16     45.88 o 
   1   7  12      677.12      683.79     50.79 o 
   2   7  12      129.72      158.35     13.14 o 
   3   7  12      393.60      379.31     26.26 o 
   4   7  12      129.87      141.41     15.23 o 
   0   8  12       14.08       17.86      7.56 o 
   1   8  12       94.02       93.60     11.35 o 
   2   8  12      146.43      165.34     14.94 o 
   3   8  12      131.90       94.09     11.55 o 
   0   9  12      370.19      347.93     55.25 o 
   1   9  12      746.46      809.95     53.80 o 
   2   9  12        9.51        8.17      7.94 o 
   0  10  12      554.94      586.85    100.33 o 
   1   1  13       77.51       57.98      8.27 o 
   2   1  13       35.43       29.05      5.81 o 
   3   1  13        0.74        7.98      4.81 o 
   4   1  13       60.26       49.38      6.85 o 
   5   1  13      127.81      115.65     12.09 o 
   1   2  13       96.24      101.00     10.07 o 
   2   2  13      139.67      113.56     11.81 o 
   3   2  13      112.61       92.01      9.98 o 
   4   2  13       77.20       74.36      8.02 o 
   5   2  13        0.72       -3.11      4.70 o 
   1   3  13      368.83      396.16     50.59 o 
   2   3  13       59.09       61.71      7.78 o 
   3   3  13       61.76       54.31      6.15 o 
   4   3  13        0.74        1.26      4.24 o 
   5   3  13       44.26       34.26      6.89 o 
   1   4  13       38.66       43.22     11.31 o 
   2   4  13       85.86       84.49      9.77 o 
   3   4  13        1.71        2.59      4.14 o 
   4   4  13        6.29        5.34      3.66 o 
   5   4  13       15.53       16.80      6.41 o 
   1   5  13       69.16       79.08      9.33 o 
   2   5  13       10.90        8.72      5.21 o 
   3   5  13      162.99      131.58     11.60 o 
   4   5  13      114.49      112.73     11.74 o 
   1   6  13      192.64      198.12     14.89 o 
   2   6  13       45.57       31.01      8.72 o 
   3   6  13        3.51        5.09      5.32 o 
   4   6  13        4.20        6.65      6.52 o 
   1   7  13       59.72       45.21     12.38 o 
   2   7  13        0.01       -4.02      5.36 o 
   3   7  13        0.86       -3.33      5.45 o 
   1   8  13       31.38       32.60      8.78 o 
   2   8  13       55.01       45.78      8.03 o 
   0   0  14     2324.68     3178.09    357.97 o 
   1   0  14       27.84       30.98     15.49 o 
   2   0  14      332.07      367.73     56.24 o 
   3   0  14     1628.60     1765.25    113.53 o 
   4   0  14     1373.43     1564.80    101.14 o 
   0   1  14      258.77      410.88     54.86 o 
   1   1  14      105.73      108.42     12.19 o 
   2   1  14     1227.08     1185.98     61.19 o 
   3   1  14        4.01       -1.68      5.06 o 
   4   1  14      147.69      162.42     14.72 o 
   0   2  14      262.32      319.22     34.42 o 
   1   2  14      453.71      480.61     28.26 o 
   2   2  14        1.20        0.27      4.20 o 
   3   2  14      636.32      646.39     36.21 o 
   4   2  14      177.27      176.53     15.90 o 
   0   3  14      281.97      222.76     26.73 o 
   1   3  14      894.13      953.64     79.69 o 
   2   3  14      372.45      375.16     23.95 o 
   3   3  14      866.24      889.73     47.15 o 
   4   3  14      275.78      268.16     19.51 o 
   0   4  14       18.98       16.11      7.55 o 
   1   4  14     1012.47     1142.58    100.76 o 
   2   4  14      108.65      110.17     11.47 o 
   3   4  14       94.04       77.06      9.68 o 
   4   4  14        2.19        3.38      4.56 o 
   0   5  14      295.49      265.73     24.14 o 
   1   5  14       34.66       20.77      6.16 o 
   2   5  14      191.82      243.46     18.48 o 
   3   5  14      136.30      140.30     13.59 o 
   0   6  14      196.56      185.23     19.70 o 
   1   6  14      331.39      358.86     24.71 o 
   2   6  14     1126.28     1191.59     79.35 o 
   3   6  14      148.48      143.13     13.65 o 
   0   7  14      647.53      660.30     57.96 o 
   1   7  14       23.03       25.13      6.77 o 
   2   7  14      135.57      137.16     17.06 o 
   1   1  15        1.56        3.66      5.39 o 
   2   1  15       70.65       74.71     10.65 o 
   3   1  15        0.00        0.51      5.35 o 
   1   2  15        0.07        4.45      5.68 o 
   2   2  15       10.85        3.85      5.19 o 
   3   2  15      123.40      112.14     12.06 o 
   1   3  15        2.05        7.16      5.17 o 
   2   3  15      227.07      274.47     20.28 o 
   3   3  15        8.47       17.10      6.14 o 
   1   4  15      113.59      117.06     11.66 o 
   2   4  15       18.23       13.53      7.70 o 
   3   4  15       29.22       14.94      6.40 o 
   1   5  15        5.31        4.19      5.26 o 
   2   5  15        0.03        6.17      6.33 o 
   1   6  15       74.46       69.82     10.08 o 
   0   0  16        4.08       11.28     11.99 o 
   1   0  16      310.04      410.44     44.43 o 
   2   0  16      355.31      413.87     53.33 o 
   0   1  16       71.15       52.63     20.56 o 
   1   1  16      224.72      207.50     25.54 o 
   2   1  16      280.15      313.44     25.09 o 
   0   2  16      251.01      257.06     40.13 o 
   1   2  16      260.20      284.78     65.76 o 
   2   2  16      450.73      456.29     33.07 o 
   0   3  16      388.52      486.52    163.70 o 
   1   3  16      222.45      232.38     20.51 o 
   0   4  16      420.70      448.95    115.67 o 
                                                 
